# Supplementary material for: Evolution of two metabolic genes involved in nucleotide and amino acid metabolism in Pseudomonas aeruginosa
Source: PLoS One. 2024 Dec 17;19(12):e0315931. doi: 10.1371/journal.pone.0315931 (PMC11651626; doi:10.1371/journal.pone.0315931)
Supplement: S2 Table — (XLSX) [file pone.0315931.s014.xlsx]

## Sheet: Sheet1
S2 Table. Metadata for habitat environment of 391 P. aeruginosa strains.
RefSeq_assembly_accession	BioSample	Description	Assigned type
GCF_000829275.1	SAMD00018700	Urinary catheter	clinical-associated
GCF_000829255.1	SAMD00019082	Urinary catheter	clinical-associated
GCF_001547955.1	SAMD00020552	Midstream urine	clinical-associated
GCF_001548335.1	SAMD00042491	Urinary catheter	clinical-associated
GCF_900185255.1	SAMEA104083446	Cystic fibrosis lung	clinical-associated
GCF_001457615.1	SAMEA2479570	N/A	unknown
GCF_900069025.1	SAMEA3484633	sputum	clinical-associated
GCF_900636735.1	SAMEA3856675	N/A	unknown
GCF_900636755.1	SAMEA3856677	Blood culture	clinical-associated
GCF_900636975.1	SAMEA3923580	urine	clinical-associated
GCF_900637045.1	SAMEA4007823	N/A	unknown
GCF_900618245.1	SAMEA4916038	hospital	clinical-associated
GCF_900618255.1	SAMEA4916049	hospital	clinical-associated
GCF_900618275.1	SAMEA4916059	hospital	clinical-associated
GCF_900618265.1	SAMEA4916061	hospital	clinical-associated
GCF_900618285.1	SAMEA4916069	hospital	clinical-associated
GCF_900618305.1	SAMEA4916107	hospital	clinical-associated
GCF_900618315.1	SAMEA4916108	hospital	clinical-associated
GCF_900618325.1	SAMEA4916113	hospital	clinical-associated
GCF_900618335.1	SAMEA4916123	hospital	clinical-associated
GCF_902703215.1	SAMEA6246859	clinical	clinical-associated
GCF_902703185.1	SAMEA6246860	clinical	clinical-associated
GCF_902703195.1	SAMEA6246861	clinical	clinical-associated
GCF_000496455.2	SAMN02383553	Patient (nose)	clinical-associated
GCF_000504045.1	SAMN02389526	t-HCH contaminated soil	soil-associated
GCF_000510305.1	SAMN02415141	CF (cystic fibrosis) isolate	clinical-associated
GCF_000271985.2	SAMN02470939	soil	soil-associated
GCF_000473745.2	SAMN02472098	Corneal button from patient with corneal keratitis	clinical-associated
GCF_000359505.1	SAMN02603669	infant with community-acquired diarrhea	clinical-associated
GCF_000524595.1	SAMN02641599	compost	clinical-associated
GCF_000816985.1	SAMN02673269	pubic bone	clinical-associated
GCF_000829885.1	SAMN02732380	the sputum of a cystic fibrosis patient	clinical-associated
GCF_002946935.1	SAMN02887043	urine	clinical-associated
GCF_000763245.3	SAMN02947975	catheter tip	clinical-associated
GCF_006971785.1	SAMN03105739	urinary tract infection	clinical-associated
GCF_001606045.1	SAMN03145716	soil	soil-associated
GCF_000981825.1	SAMN03389320	Hospital	clinical-associated
GCF_001687285.1	SAMN03774891	sputum	clinical-associated
GCF_001900225.1	SAMN03940421	murine model	animal-associated
GCF_001900195.1	SAMN03940423	murine model	animal-associated
GCF_001293085.1	SAMN04074798	hospital sewage	clinical-associated
GCF_001518975.1	SAMN04158502	mucus	animal-associated
GCF_001879525.1	SAMN04209275	N/A	unknown
GCF_001447845.1	SAMN04284690	Skin wound of burn human patient	clinical-associated
GCF_001482325.1	SAMN04351367	Blood culture of burn human patient	clinical-associated
GCF_001792835.1	SAMN04455104	urine	clinical-associated
GCF_001870265.1	SAMN04455155	tracheal aspirate	clinical-associated
GCF_001792855.1	SAMN04455156	tracheal aspirate	clinical-associated
GCF_001792875.1	SAMN04455162	bloodstream	clinical-associated
GCF_001632245.1	SAMN04893615	combat injury wound	clinical-associated
GCF_001721745.1	SAMN04910034	Sputum; Early isolate from VAP patient 1	clinical-associated
GCF_001721765.1	SAMN04910045	Sputum; Early isolate from VAP patient 2	clinical-associated
GCF_001722025.1	SAMN04910061	Sputum; Early isolate from VAP patient 3	clinical-associated
GCF_001721785.1	SAMN04910066	Sputum; Late isolate from VAP patient 1	clinical-associated
GCF_001721805.1	SAMN04914381	Sputum; Early isolate from VAP patient 4	clinical-associated
GCF_001722045.1	SAMN04914386	Sputum; Late isolate from VAP patient 2	clinical-associated
GCF_001721825.1	SAMN04914475	Sputum; Late isolate from VAP patient 3	clinical-associated
GCF_001721845.1	SAMN04914479	Sputum; Late isolate from VAP patient 4	clinical-associated
GCF_001679685.1	SAMN05006707	sputum	clinical-associated
GCF_002192495.1	SAMN05020321	bronchial washing	clinical-associated
GCF_002205335.1	SAMN05020322	bronchial washing	clinical-associated
GCF_002192475.1	SAMN05020323	bronchial washing	clinical-associated
GCF_002205355.1	SAMN05020324	bronchial washing	clinical-associated
GCF_002208645.1	SAMN05020325	blood	clinical-associated
GCF_002205375.1	SAMN05020326	blood	clinical-associated
GCF_016864415.1	SAMN05383898	blood	clinical-associated
GCF_002085605.1	SAMN05583819	Homo sapiens	clinical-associated
GCF_001729505.1	SAMN05715193	Infected wound	clinical-associated
GCF_001722005.2	SAMN05717682	soil	soil-associated
GCF_001750705.1	SAMN05729608	wastewater	water-associated
GCF_001874465.1	SAMN05969160	wastewater	water-associated
GCF_002223805.1	SAMN06234157	Halobiotic reed	plant-associated
GCF_002085755.1	SAMN06349407	sputum	clinical-associated
GCF_002287725.2	SAMN06547042	Dental unit waterline	clinical-associated
GCF_003025345.2	SAMN06673526	Chilli rhizosphere	soil-associated
GCF_002104615.1	SAMN06689794	sputum	clinical-associated
GCF_002104595.1	SAMN06689795	sputum	clinical-associated
GCF_004010895.1	SAMN07256503	sputum	clinical-associated
GCF_002237405.1	SAMN07347483	Open Ocean	water-associated
GCF_002237425.1	SAMN07347485	Open Ocean	water-associated
GCF_009720425.1	SAMN07424172	adult male sputum	clinical-associated
GCF_009720405.1	SAMN07424174	adult male sputum	clinical-associated
GCF_003194245.1	SAMN07602569	sputum	clinical-associated
GCF_002411865.3	SAMN07692776	urine	clinical-associated
GCF_009497675.1	SAMN07709120	Mink raising farm	animal-associated
GCF_002753655.1	SAMN07831757	Human sputum	clinical-associated
GCF_003433235.1	SAMN07958398	blood	clinical-associated
GCF_002812925.2	SAMN08101542	tracheal aspirate	clinical-associated
GCF_002812905.2	SAMN08101543	sputum	clinical-associated
GCF_002812885.1	SAMN08101544	urine	clinical-associated
GCF_002812865.1	SAMN08101545	urine	clinical-associated
GCF_002812845.1	SAMN08101546	Abscess	clinical-associated
GCF_002812825.1	SAMN08101547	Abscess	clinical-associated
GCF_003319235.1	SAMN08102919	soil	soil-associated
GCF_003332705.2	SAMN08435059	eye	clinical-associated
GCF_003060845.1	SAMN08524370	soil	soil-associated
GCF_016107485.1	SAMN08722738	N/A	unknown
GCF_003028335.1	SAMN08776459	Sacrum	clinical-associated
GCF_008033765.1	SAMN08915456	crude oil	crude oil
GCF_008033725.1	SAMN08915618	crude oil	crude oil
GCF_008033745.1	SAMN08918338	crude oil	crude oil
GCF_003206535.1	SAMN08954392	tracheal secretions	clinical-associated
GCF_004291075.1	SAMN09407355	cystic fibrosis patient	clinical-associated
GCF_003369775.1	SAMN09469677	sputum	clinical-associated
GCF_003408495.1	SAMN09469727	sputum	clinical-associated
GCF_003369755.1	SAMN09469732	sputum	clinical-associated
GCF_003369735.1	SAMN09469733	sputum	clinical-associated
GCF_003429185.1	SAMN09831327	blood	clinical-associated
GCF_003429205.1	SAMN09831332	blood	clinical-associated
GCF_003411785.2	SAMN09831360	blood	clinical-associated
GCF_004102665.1	SAMN09951375	wound	clinical-associated
GCF_003626935.1	SAMN10135988	blood	clinical-associated
GCF_003812905.1	SAMN10163177	UCC isolate	clinical-associated
GCF_003813025.1	SAMN10163194	UCC isolate	clinical-associated
GCF_003812885.1	SAMN10163195	UCC isolate	clinical-associated
GCF_003813005.1	SAMN10163199	Endotracheal aspirate	clinical-associated
GCF_003812165.1	SAMN10163227	Throat (pharynx)	clinical-associated
GCF_003716765.1	SAMN10187562	sputum	clinical-associated
GCF_006364795.1	SAMN10346774	Water bottle, Animal room	animal-associated
GCF_003798125.1	SAMN10374624	Biopsy	clinical-associated
GCF_003798145.1	SAMN10374625	Bronchial aspirate	clinical-associated
GCF_003798105.1	SAMN10374626	skin	clinical-associated
GCF_003957825.1	SAMN10449072	bronchoalveolar lavage	clinical-associated
GCF_003950015.1	SAMN10503341	urine	clinical-associated
GCF_003991465.1	SAMN10525987	sputum	clinical-associated
GCF_003950255.1	SAMN10526368	sputum	clinical-associated
GCF_009648875.1	SAMN10574818	arugula	plant-associated
GCF_003952325.1	SAMN10579150	blood	clinical-associated
GCF_013341295.1	SAMN10697223	lungs	clinical-associated
GCF_013341315.1	SAMN10697224	lungs	clinical-associated
GCF_004193735.1	SAMN10880118	eye	clinical-associated
GCF_006364735.1	SAMN11056482	ATCC Isolate	clinical-associated
GCF_004355125.1	SAMN11087507	Cystic Fibrosis lung sputum	clinical-associated
GCF_004355145.1	SAMN11087508	Cystic Fibrosis lung sputum	clinical-associated
GCF_009676885.1	SAMN11126830	methanogenic sludge from a potato processing plant	plant-associated
GCF_005305005.1	SAMN11388516	feces	clinical-associated
GCF_006704595.2	SAMN12162657	sputum	clinical-associated
GCF_007559085.1	SAMN12305659	sputum	clinical-associated
GCF_007559125.1	SAMN12306121	sputum specimen	clinical-associated
GCF_007559105.1	SAMN12306195	bile specimen	clinical-associated
GCF_007559065.1	SAMN12306201	sputum specimen	clinical-associated
GCF_009664165.1	SAMN12307670	urine	clinical-associated
GCF_008245185.1	SAMN12368444	sputum	clinical-associated
GCF_008705235.1	SAMN12561707	oropharynx, sputum, or bronchoalveolar lavage	clinical-associated
GCF_008195485.1	SAMN12634799	Urine sample	clinical-associated
GCF_013305645.2	SAMN13107356	blood	clinical-associated
GCF_009662315.1	SAMN13182580	Sputum-lungs	clinical-associated
GCF_011466835.1	SAMN13226654	lung	clinical-associated
GCF_021513635.1	SAMN13234648	sputum	clinical-associated
GCF_021513615.1	SAMN13234649	sputum	clinical-associated
GCF_021513595.1	SAMN13234650	sputum	clinical-associated
GCF_021513675.1	SAMN13234651	sputum	clinical-associated
GCF_021513575.1	SAMN13234652	sputum	clinical-associated
GCF_021513415.1	SAMN13234653	sputum	clinical-associated
GCF_021513475.1	SAMN13234654	sputum	clinical-associated
GCF_021513455.1	SAMN13234655	sputum	clinical-associated
GCF_021513395.1	SAMN13234656	sputum	clinical-associated
GCF_021513375.1	SAMN13234657	sputum	clinical-associated
GCF_021513515.1	SAMN13234658	sputum	clinical-associated
GCF_021513555.1	SAMN13234659	sputum	clinical-associated
GCF_021513535.1	SAMN13234660	sputum	clinical-associated
GCF_021513495.1	SAMN13234661	sputum	clinical-associated
GCF_021513435.1	SAMN13234662	sputum	clinical-associated
GCF_009676765.1	SAMN13267614	sputum	clinical-associated
GCF_009676785.1	SAMN13267615	sputum	clinical-associated
GCF_013393665.2	SAMN13419003	respiratory	clinical-associated
GCF_013393685.1	SAMN13419538	Shunt fluid	clinical-associated
GCF_013393705.1	SAMN13419547	sputum	clinical-associated
GCF_013394455.1	SAMN13419548	respiratory	clinical-associated
GCF_013394475.2	SAMN13419657	respiratory	clinical-associated
GCF_012276675.1	SAMN13451386	tracheal aspirate	clinical-associated
GCF_009905195.1	SAMN13611833	cystic fibrosis pediatric isolate	clinical-associated
GCF_009911735.1	SAMN13831656	landfill	soil-associated
GCF_013343575.1	SAMN14271758	wound	clinical-associated
GCF_013343555.1	SAMN14271760	lung	clinical-associated
GCF_013343535.1	SAMN14271762	lung	clinical-associated
GCF_013343515.1	SAMN14271763	lung	clinical-associated
GCF_013343495.1	SAMN14271764	lung	clinical-associated
GCF_013343475.1	SAMN14271766	lung	clinical-associated
GCF_013343455.1	SAMN14271767	lung	clinical-associated
GCF_013343435.1	SAMN14271769	lung	clinical-associated
GCF_013343415.1	SAMN14271770	lung	clinical-associated
GCF_013343395.1	SAMN14271772	lung	clinical-associated
GCF_013343375.1	SAMN14271773	lung	clinical-associated
GCF_013343355.1	SAMN14271775	lung	clinical-associated
GCF_013343335.1	SAMN14271777	lung	clinical-associated
GCF_013343315.1	SAMN14271780	lung	clinical-associated
GCF_012935295.1	SAMN14554964	CF (cystic fibrosis) sputum	clinical-associated
GCF_012971705.1	SAMN14667371	tung meal	plant-associated
GCF_021378395.1	SAMN14750015	Central venous catheter tip	clinical-associated
GCF_019364615.1	SAMN14889916	urine	clinical-associated
GCF_013201115.1	SAMN14970706	blood	clinical-associated
GCF_013201095.1	SAMN14970707	blood	clinical-associated
GCF_013255565.1	SAMN14986373	urine	clinical-associated
GCF_013347245.1	SAMN15084586	bacteremia	clinical-associated
GCF_021497285.1	SAMN15195796	unknown	clinical-associated
GCF_021497305.1	SAMN15195814	sputum	clinical-associated
GCF_021497325.1	SAMN15195942	unknown	clinical-associated
GCF_021497345.1	SAMN15195943	unknown	clinical-associated
GCF_021497365.1	SAMN15195944	sputum	clinical-associated
GCF_021497385.1	SAMN15196021	urine	clinical-associated
GCF_021497405.1	SAMN15196025	blood	clinical-associated
GCF_021497425.1	SAMN15196026	respiratory	clinical-associated
GCF_021497445.1	SAMN15196027	sputum	clinical-associated
GCF_016745135.1	SAMN15214140	sputum	clinical-associated
GCF_016745155.1	SAMN15214164	sputum	clinical-associated
GCF_016745175.1	SAMN15214166	urine	clinical-associated
GCF_013376775.1	SAMN15336737	wound	clinical-associated
GCF_014217315.1	SAMN15755534	the sputum of a pneumonia patient	clinical-associated
GCF_016584725.1	SAMN15770402	sputum	clinical-associated
GCF_015697665.1	SAMN15783927	urine	clinical-associated
GCF_015697645.1	SAMN15783928	urine	clinical-associated
GCF_015697605.1	SAMN15783929	urine	clinical-associated
GCF_015697465.1	SAMN15783930	urine	clinical-associated
GCF_016745195.1	SAMN15834152	sputum	clinical-associated
GCF_014467035.1	SAMN15860813	Draining sinus tract from infected LVAD patient	clinical-associated
GCF_016064595.1	SAMN15950776	tracheal aspirate	clinical-associated
GCF_018279305.1	SAMN16132399	clinical or host-associated sample	clinical-associated
GCF_018279285.1	SAMN16132400	urine	clinical-associated
GCF_018279265.1	SAMN16132401	clinical or host-associated sample	clinical-associated
GCF_018279245.1	SAMN16132411	clinical or host-associated sample	clinical-associated
GCF_014792125.1	SAMN16229869	sputum	clinical-associated
GCF_014854655.1	SAMN16275376	soil	soil-associated
GCF_016105885.1	SAMN16673815	water	water-associated
GCF_016105665.1	SAMN16673816	water	water-associated
GCF_016105505.1	SAMN16673817	water	water-associated
GCF_018141565.1	SAMN16881673	urine	clinical-associated
GCF_018141625.1	SAMN17065252	urine	clinical-associated
GCF_018141645.1	SAMN17065268	urine	clinical-associated
GCF_016743035.1	SAMN17207384	soil	soil-associated
GCF_016743115.1	SAMN17266662	sputum	clinical-associated
GCF_021513295.1	SAMN17318937	sputum	clinical-associated
GCF_016811975.1	SAMN17575725	blood	clinical-associated
GCF_016925455.1	SAMN17915141	blood	clinical-associated
GCF_016925475.1	SAMN17915152	blood	clinical-associated
GCF_018448985.1	SAMN19136540	urine	clinical-associated
GCF_018598285.3	SAMN19287564	Tracheal secretion	clinical-associated
GCF_019466145.1	SAMN19429924	Rhizosphere soil	soil-associated
GCF_019434235.1	SAMN20299242	feces	clinical-associated
GCF_019379355.1	SAMN20342957	blood	clinical-associated
GCF_019434175.1	SAMN20362534	sputum	clinical-associated
GCF_019434135.1	SAMN20362536	sputum	clinical-associated
GCF_019434155.1	SAMN20362537	sputum	clinical-associated
GCF_019434095.1	SAMN20362539	sputum	clinical-associated
GCF_019434075.1	SAMN20362540	sputum	clinical-associated
GCF_020978345.1	SAMN20425746	riverside	clinical-associated
GCF_019710495.1	SAMN20702951	burn wound	clinical-associated
GCF_019738995.1	SAMN20703519	burn wound	clinical-associated
GCF_019915465.1	SAMN20982450	Swab from tracheostomic tube	clinical-associated
GCF_019915445.1	SAMN20982451	Swab from Wound	clinical-associated
GCF_019915485.1	SAMN20982452	Pleural Cavity	clinical-associated
GCF_020771755.1	SAMN22573148	skin secretions	clinical-associated
GCF_020771675.1	SAMN22573149	skin secretions	clinical-associated
GCF_020990445.1	SAMN23245613	urine	clinical-associated
GCF_020990465.1	SAMN23245687	urine	clinical-associated
GCF_020990485.1	SAMN23245698	urine	clinical-associated
GCF_021249245.1	SAMN23553085	soil	soil-associated
GCF_021166375.1	SAMN23605131	sputum	clinical-associated
GCF_021166355.1	SAMN23605132	sputum	clinical-associated
GCF_021166335.1	SAMN23605133	Homo sapiens	clinical-associated
GCF_021166315.1	SAMN23605134	Homo sapiens	clinical-associated
GCF_021166275.1	SAMN23605136	sputum	clinical-associated
GCF_021166255.1	SAMN23605137	Homo sapiens	clinical-associated
GCF_021184245.1	SAMN23672503	sputum	clinical-associated
GCF_021184265.1	SAMN23672582	urine	clinical-associated
GCF_021266605.1	SAMN24059709	sputum	clinical-associated
GCF_021398755.1	SAMN24425653	broncho alveolar lavage fluid	clinical-associated
GCF_022453765.1	SAMN26182822	soil	soil-associated
GCF_022453825.1	SAMN26196856	polyester fabric recovered from leaf litter	plant-associated
GCF_000271365.1	SAMN02603895	Homo sapiens	clinical-associated
GCF_001045685.1	SAMN03761153	Homo sapiens	clinical-associated
GCF_001077475.1	SAMN03852256	rice	plant-associated
GCF_001515845.2	SAMN02894350	Homo sapiens	clinical-associated
GCF_001515915.2	SAMN02894349	Homo sapiens	clinical-associated
GCF_001516005.1	SAMN02894348	Homo sapiens	clinical-associated
GCF_001516105.1	SAMN02894347	Homo sapiens	clinical-associated
GCF_001516165.2	SAMN02894346	Homo sapiens	clinical-associated
GCF_001516185.2	SAMN02894345	Homo sapiens	clinical-associated
GCF_001516205.2	SAMN02894344	Homo sapiens	clinical-associated
GCF_001516225.2	SAMN02894343	Homo sapiens	clinical-associated
GCF_001516245.2	SAMN02894358	Homo sapiens	clinical-associated
GCF_001516265.1	SAMN02894357	Homo sapiens	clinical-associated
GCF_001516305.2	SAMN02894355	Homo sapiens	clinical-associated
GCF_001516325.2	SAMN02894354	Homo sapiens	clinical-associated
GCF_001516345.1	SAMN02894353	Homo sapiens	clinical-associated
GCF_001516365.2	SAMN02894352	Homo sapiens	clinical-associated
GCF_001516385.1	SAMN02894351	Homo sapiens	clinical-associated
GCF_001542795.2	SAMN02894342	Homo sapiens	clinical-associated
GCF_001542835.1	SAMN02894359	Homo sapiens	clinical-associated
GCF_001548135.1	SAMD00027370	Homo sapiens	clinical-associated
GCF_001594325.2	SAMN02894356	Homo sapiens	clinical-associated
GCF_001618925.1	SAMN04589231	Homo sapiens	clinical-associated
GCF_001900265.1	SAMN03940420	Homo sapiens	clinical-associated
GCF_002075065.1	SAMN04452263	Homo sapiens	clinical-associated
GCF_002215345.1	SAMN05773092	Homo sapiens	clinical-associated
GCF_002442855.1	SAMN04452273	Homo sapiens	clinical-associated
GCF_002968515.1	SAMN07291503	Homo sapiens	clinical-associated
GCF_002968585.1	SAMN07291497	Homo sapiens	clinical-associated
GCF_002968655.1	SAMN07291496	Homo sapiens	clinical-associated
GCF_002968695.1	SAMN04901620	Homo sapiens	clinical-associated
GCF_002968755.1	SAMN07291499	Homo sapiens	clinical-associated
GCF_002968955.1	SAMN07291500	Homo sapiens	clinical-associated
GCF_002997005.1	SAMN04014936	Homo sapiens	clinical-associated
GCF_003052005.2	SAMN08866462	Homo sapiens	clinical-associated
GCF_003073615.1	SAMN07291537	Homo sapiens	clinical-associated
GCF_003073695.1	SAMN07291534	Homo sapiens	clinical-associated
GCF_003073735.1	SAMN07291538	Homo sapiens	clinical-associated
GCF_003073795.1	SAMN07291535	Homo sapiens	clinical-associated
GCF_003073895.1	SAMN07291532	Homo sapiens	clinical-associated
GCF_003193645.1	SAMN07291539	Homo sapiens	clinical-associated
GCF_003204335.1	SAMN04014951	Homo sapiens	clinical-associated
GCF_003288335.1	SAMN07291553	Homo sapiens	clinical-associated
GCF_003288355.1	SAMN07291548	Homo sapiens	clinical-associated
GCF_003288435.1	SAMN07291551	Homo sapiens	clinical-associated
GCF_003571505.1	SAMN04108365	Homo sapiens	clinical-associated
GCF_003571805.1	SAMN04014952	Homo sapiens	clinical-associated
GCF_003641125.1	SAMN10163255	Homo sapiens	clinical-associated
GCF_004014755.1	SAMN10697128	N/A	unknown
GCF_007833895.1	SAMN11836198	Homo sapiens	clinical-associated
GCF_009867055.1	SAMN08730588	Tobacco	plant-associated
GCF_011045375.1	SAMN14129756	Homo sapiens	clinical-associated
GCF_011106815.1	SAMN12911489	Homo sapiens	clinical-associated
GCF_013260445.1	SAMN15013515	Morus alba	plant-associated
GCF_013305765.1	SAMN13612476	N/A	unknown
GCF_013305815.1	SAMN13612474	N/A	unknown
GCF_013305845.1	SAMN13612472	N/A	unknown
GCF_013395035.1	SAMN15347006	sugarcane	plant-associated
GCF_013467585.1	SAMN15347007	sugarcane	plant-associated
GCF_013467605.1	SAMN15346999	sugarcane	plant-associated
GCF_014155905.1	SAMN15732853	Homo sapiens	clinical-associated
GCF_014490645.1	SAMN10290269	Homo sapiens	clinical-associated
GCF_014930935.1	SAMN16393143	Tursiops truncatus	animal-associated
GCF_015832055.1	SAMN16965915	Homo sapiens	clinical-associated
GCF_015832075.1	SAMN16965916	Homo sapiens	clinical-associated
GCF_016126955.1	SAMN16357210	Homo sapiens	clinical-associated
GCF_016134915.1	SAMN15166411	Homo sapiens	clinical-associated
GCF_016745115.1	SAMN15165965	Homo sapiens	clinical-associated
GCF_017378395.1	SAMN18237805	Homo sapiens	clinical-associated
GCF_017378475.1	SAMN18237922	Homo sapiens	clinical-associated
GCF_017900915.1	SAMN18536858	Soil land	soil-associated
GCF_018138045.1	SAMN18738583	Homo sapiens	clinical-associated
GCF_018138065.1	SAMN18738584	Homo sapiens	clinical-associated
GCF_018409365.1	SAMD00276650	a canine skin lesion	animal-associated
GCF_018986715.1	SAMN14884364	Homo sapiens	clinical-associated
GCF_019378915.1	SAMN20179392	soil	soil-associated
GCF_019443665.1	SAMN16982406	Homo sapiens	clinical-associated
GCF_019466095.1	SAMN20519545	sugarcane	plant-associated
GCF_019711215.1	SAMN20692924	Homo sapiens	clinical-associated
GCF_019720855.1	SAMN20822586	Homo sapiens	clinical-associated
GCF_019720875.1	SAMN20821254	Homo sapiens	clinical-associated
GCF_019857245.1	SAMN16656078	Homo sapiens	clinical-associated
GCF_019857265.1	SAMN16656077	Homo sapiens	clinical-associated
GCF_019857285.1	SAMN16656075	Homo sapiens	clinical-associated
GCF_019857305.1	SAMN16656076	Homo sapiens	clinical-associated
GCF_019857325.1	SAMN16656074	Homo sapiens	clinical-associated
GCF_019857345.1	SAMN16656073	Homo sapiens	clinical-associated
GCF_019857365.1	SAMN16656072	Homo sapiens	clinical-associated
GCF_019857405.1	SAMN19950575	Homo sapiens	clinical-associated
GCF_019857425.1	SAMN19950574	Homo sapiens	clinical-associated
GCF_019857445.1	SAMN19950573	Homo sapiens	clinical-associated
GCF_019857465.1	SAMN19950572	Homo sapiens	clinical-associated
GCF_019857485.1	SAMN19950571	Homo sapiens	clinical-associated
GCF_019857505.1	SAMN19950570	Homo sapiens	clinical-associated
GCF_019857525.1	SAMN19950569	Homo sapiens	clinical-associated
GCF_019857545.1	SAMN19950568	Homo sapiens	clinical-associated
GCF_019857565.1	SAMN19950567	Homo sapiens	clinical-associated
GCF_019857585.1	SAMN19950566	Homo sapiens	clinical-associated
GCF_019857605.1	SAMN19950565	Homo sapiens	clinical-associated
GCF_019857625.1	SAMN19950564	Homo sapiens	clinical-associated
GCF_019857645.1	SAMN19950563	Homo sapiens	clinical-associated
GCF_021460035.1	SAMN22108528	Homo sapiens	clinical-associated
GCF_900070375.1	SAMEA3485223	N/A	unknown
GCF_900095805.1	SAMEA4393802	Homo sapiens	clinical-associated
GCF_900149285.1	SAMEA26686918	Homo sapiens	clinical-associated
GCF_900243355.1	SAMEA104432335	N/A	unknown
GCF_900497025.1	SAMEA4785251	N/A	unknown
GCF_904866275.1	SAMEA3357502	N/A	unknown
GCF_905071885.1	SAMEA3357500	N/A	unknown
GCF_000508765.1	SAMN02641592	Homo sapiens	clinical-associated
GCF_000026645.1	SAMEA1705916	Homo sapiens	clinical-associated
GCF_000226155.1	SAMN02603849	the rhizosphere originating strain	soil-associated
GCF_000284555.1	SAMD00061003	Homo sapiens	clinical-associated
GCF_000496605.2	SAMN02603191	Homo sapiens	clinical-associated
GCF_000496645.1	SAMN02603192	N/A	unknown
GCF_000017205.1	SAMN02603435	Homo sapiens	clinical-associated
GCF_000568855.2	SAMN02483603	Homo sapiens	clinical-associated
GCF_902172305.2	SAMEA1695737	Homo sapiens	clinical-associated
GCF_000006765.1	SAMN02603714	Homo sapiens	clinical-associated
GCF_013001005.1	SAMN14421669	Homo sapiens	clinical-associated
GCF_000414035.1	SAMN02603771	Homo sapiens	clinical-associated
GCF_000014625.1	SAMN02603591	Homo sapiens	clinical-associated
Note: N/A stands for not applicable.
