# Supplementary material for: Evolution of two metabolic genes involved in nucleotide and amino acid metabolism in Pseudomonas aeruginosa
Source: PLoS One. 2024 Dec 17;19(12):e0315931. doi: 10.1371/journal.pone.0315931 (PMC11651626; doi:10.1371/journal.pone.0315931)
Supplement: S3 Table — (XLSX) [file pone.0315931.s015.xlsx]

## Sheet: Sheet1
S3 Table. Metadata for transcriptional datasets of P. aeruginosa strains.
GEO Series	GEO Accession	Treatment condition	Assgined group
GSE8408	GSM208615	PAO1 sulfate 1	GSE8408_1
GSE8408	GSM208616	PAO1 sulfate 2	GSE8408_1
GSE8408	GSM208617	PAO1 sulfate 3	GSE8408_1
GSE8408	GSM208618	PAO1 cyclamate 1	GSE8408_1
GSE8408	GSM208619	PAO1 cyclamate 2	GSE8408_1
GSE8408	GSM208620	PAO1 cyclamate_sulfate 1	GSE8408_1
GSE8408	GSM208621	PAO1 cyclamate_sulfate 2	GSE8408_1
GSE8408	GSM208602	E601 sulfate 1	GSE8408_2
GSE8408	GSM208603	E601 sulfate 2	GSE8408_2
GSE8408	GSM208604	E601 sulfate 3	GSE8408_2
GSE8408	GSM208605	E601 cyclamate 1	GSE8408_2
GSE8408	GSM208606	E601 cyclamate 2	GSE8408_2
GSE8408	GSM208607	E601 cyclamate 3	GSE8408_2
GSE8408	GSM208608	E601 cyclamate 4	GSE8408_2
GSE8408	GSM208609	E601 mucin 1	GSE8408_2
GSE8408	GSM208610	E601 mucin 2	GSE8408_2
GSE8408	GSM208611	E601 mucin 3	GSE8408_2
GSE8408	GSM208612	E601 mucin_cyclamate 1	GSE8408_2
GSE8408	GSM208613	E601 mucin_cyclamate 2	GSE8408_2
GSE8408	GSM208614	E601 mucin_cyclamate 3	GSE8408_2
GSE27674	GSM685447	MPAO1 treated with Protoanemonin rep.1	GSE27674_1
GSE27674	GSM685448	MPAO1 treated with Protoanemonin rep.2	GSE27674_1
GSE27674	GSM685449	MPAO1 untreated rep.1	GSE27674_2
GSE27674	GSM685450	MPAO1 untreated rep.2	GSE27674_2
GSE13252	GSM334311	PAO1 treated with subMIC colistin Replicate 1	GSE13252_1
GSE13252	GSM334313	PAO1 treated with subMIC colistin Replicate 2	GSE13252_1
GSE13252	GSM334314	PAO1 treated with subMIC colistin Replicate 3	GSE13252_1
GSE13252	GSM334310	PAO1 untreated Replicate 1	GSE13252_2
GSE13252	GSM334312	PAO1 untreated Replicate 2	GSE13252_2
GSE13252	GSM334315	PAO1 untreated Replicate 3	GSE13252_2
GSE12738	GSM319874	untreated	GSE12738_1
GSE12738	GSM319877	untreated,replicate	GSE12738_1
GSE12738	GSM319875	anzithromycin 0.5 ug/ml	GSE12738_2
GSE12738	GSM319876	anzithromycin 2 ug/ml	GSE12738_2
GSE12738	GSM319878	anzithromycin 2 ug/ml,replicate	GSE12738_2
GSE10030	GSM252496	P. aeruginosaCFBEbiofilm_untreated_Sample1	GSE10030_1
GSE10030	GSM252501	P. aeruginosaCFBEbiofilm_untreated_Sample2	GSE10030_1
GSE10030	GSM252505	P. aeruginosaCFBEbiofilm_untreated_Sample3	GSE10030_1
GSE10030	GSM252506	P. aeruginosaCFBEbiofilm_Tb-treated_Sample1	GSE10030_1
GSE10030	GSM252507	P. aeruginosaCFBEbiofilm_Tb-treated_Sample2	GSE10030_1
GSE10030	GSM252508	P. aeruginosaCFBEbiofilm_Tb-treated_Sample3	GSE10030_1
GSE10030	GSM252559	P. aeruginosaPlanktonic_untreated_Sample1	GSE10030_2
GSE10030	GSM252560	P. aeruginosaPlanktonic_untreated_Sample2	GSE10030_2
GSE10030	GSM252561	P. aeruginosaPlanktonic_Tb-treated_Sample1	GSE10030_2
GSE10030	GSM252562	P. aeruginosaPlanktonic_Tb-treated_Sample2	GSE10030_2
GSE7704	GSM187265	PAO1 minimal media citrate replicate1	GSE7704_1
GSE7704	GSM187266	PAO1 minimal media citrate replicate2	GSE7704_1
GSE7704	GSM187267	PAO1 minimal media citrate replicate3	GSE7704_1
GSE7704	GSM198186	PAO1 minimal media palmitate replicate 1	GSE7704_1
GSE7704	GSM198187	PAO1 minimal media palmitate replicate 2	GSE7704_1
GSE7704	GSM198188	PAO1 minimal media palmitate replicate 3	GSE7704_1
GSE7704	GSM198189	PAO1 minimal media phosphatidylcholine replicate 1	GSE7704_1
GSE7704	GSM198190	PAO1 minimal media phosphatidylcholine replicate 2	GSE7704_1
GSE7704	GSM198191	PAO1 minimal media phosphatidylcholine replicate 3	GSE7704_1
GSE7704	GSM187283	CF Sputum in vivo replicate1	GSE7704_2
GSE7704	GSM187284	CF Sputum in vivo replicate2	GSE7704_2
GSE7704	GSM187270	CF Sputum pool isolate minimal media citrate replicate1	GSE7704_3
GSE7704	GSM187281	CF Sputum pool isolate minimal media citrate replicate2	GSE7704_3
GSE7704	GSM187282	CF Sputum pool isolate minimal media citrate replicate3	GSE7704_3
GSE6741	GSM155244	cells grown with 20% oxygen #1	GSE6741_1
GSE6741	GSM155245	cells grown with 20% oxygen #2	GSE6741_1
GSE6741	GSM155240	cells grown with 0.4% oxygen #1	GSE6741_2
GSE6741	GSM155241	cells grown with 0.4% oxygen #2	GSE6741_2
GSE6741	GSM155242	cells grown with 2% oxygen #1	GSE6741_2
GSE6741	GSM155243	cells grown with 2% oxygen #2	GSE6741_2
GSE6741	GSM155231	cells grown with 0% oxygen + 100mM nitrate #1	GSE6741_3
GSE6741	GSM155239	cells grown with 0% oxygen + 100mM nitrate #2	GSE6741_3
GSE34141	GSM999069	WT, 24h, rep1	GDS34141_1
GSE34141	GSM999070	WT, 24h, rep2	GDS34141_1
GSE34141	GSM999071	WT, 24h, rep3	GDS34141_1
GSE34141	GSM999072	WT, 48h, rep1	GDS34141_1
GSE34141	GSM999073	WT, 48h, rep2	GDS34141_1
GSE34141	GSM999074	WT, 48h, rep3	GDS34141_1
GSE34141	GSM999075	SCV, 24h, rep1	GDS34141_2
GSE34141	GSM999076	SCV, 24h, rep2	GDS34141_2
GSE34141	GSM999077	SCV, 24h, rep3	GDS34141_2
GSE34141	GSM999078	SCV, 48h, rep1	GDS34141_2
GSE34141	GSM999079	SCV, 48h, rep2	GDS34141_2
GSE34141	GSM999080	SCV, 48h, rep3	GDS34141_2
GSE9621	GSM243221	Strain 2192, biological rep1	GSE9621_1
GSE9621	GSM243222	Strain 2192, biological rep2	GSE9621_1
GSE9621	GSM243223	Strain 383, biological rep1	GSE9621_2
GSE9621	GSM243224	Strain 383, biological rep2	GSE9621_2
GSE18594	GSM462354	Gene expression profile of P. aeruginosa PA14 grown to early log phase in ASMDM (replicateA)	GSE18594_1
GSE18594	GSM462355	Gene expression profile of P. aeruginosa PA14 grown to early log phase in ASMDM (replicateB)	GSE18594_1
GSE18594	GSM462352	Gene expression profile of P. aeruginosa PA14 grown to early log phase in MOPS-Glucose(replicateA)	GSE18594_1
GSE18594	GSM462353	Gene expression profile of P. aeruginosa PA14 grown to early log phase in MOPS-Glucose(replicateB)	GSE18594_1
GSE18594	GSM462061	Stationary phase gene expression profile of P. aeruginosa PA14 grown in ASMDM (replicateA)	GSE18594_2
GSE18594	GSM462062	Stationary phase gene expression profile of P. aeruginosa PA14 grown in ASMDM (replicateB)	GSE18594_2
GSE18594	GSM462063	Stationary phase gene expression profile of P. aeruginosa PA14 grown in Luria broth(replicateA)	GSE18594_2
GSE18594	GSM462064	Stationary phase gene expression profile of P. aeruginosa PA14 grown in Luria Broth (replicateB)	GSE18594_2
GSE35248	GSM864516	PAO1 kinB-1	GSE35248_1
GSE35248	GSM864517	PAO1 kinB-2	GSE35248_1
GSE35248	GSM864518	PAO1 kinB-3	GSE35248_1
GSE35248	GSM864519	PAO1 kinB rpoN-1	GSE35248_2
GSE35248	GSM864520	PAO1 kinB rpoN-3	GSE35248_2
GSE35248	GSM864521	PAO1 kinB rpoN-5	GSE35248_2
GSE2430	GSM45588	negative Azithromycin Chip 1	GSE2430_1
GSE2430	GSM45589	negative Azithromycin Chip 2	GSE2430_1
GSE2430	GSM45590	positive Azithromycin Chip 3	GSE2430_2
GSE2430	GSM45591	positive Azithromycin Chip 4	GSE2430_2
GSE23007	GSM567668	Strain p10 isolated from burn wound rep. 1	GSE23007_1
GSE23007	GSM567669	Strain p10 isolated from burn wound rep. 2	GSE23007_1
GSE23007	GSM567672	Strain p10 isolated from murine tumor rep. 1	GSE23007_1
GSE23007	GSM567673	Strain p10 isolated from murine tumor rep. 2	GSE23007_1
GSE23007	GSM567674	Strain p10 isolated from lettuce infection rep. 1	GSE23007_1
GSE23007	GSM567675	Strain p10 isolated from lettuce infection rep. 2	GSE23007_1
GSE23007	GSM567670	Strain p10 isolated from in vitro biofilm rep. 1	GSE23007_1
GSE23007	GSM567671	Strain p10 isolated from in vitro biofilm rep. 2	GSE23007_1
GSE23007	GSM567666	Strain p10 isolated from in vitro planktonic culture rep. 1	GSE23007_1
GSE23007	GSM567667	Strain p10 isolated from in vitro planktonic culture rep. 2	GSE23007_1
GSE23007	GSM567678	Strain p11 isolated from burn wound rep. 1	GSE23007_2
GSE23007	GSM567679	Strain p11 isolated from burn wound rep. 2	GSE23007_2
GSE23007	GSM567682	Strain p11 isolated from murine tumor rep. 1	GSE23007_2
GSE23007	GSM567683	Strain p11 isolated from murine tumor rep. 2	GSE23007_2
GSE23007	GSM567684	Strain p11 isolated from lettuce infection rep. 1	GSE23007_2
GSE23007	GSM567685	Strain p11 isolated from lettuce infection rep. 2	GSE23007_2
GSE23007	GSM567680	Strain p11 isolated from in vitro biofilm rep. 1	GSE23007_2
GSE23007	GSM567681	Strain p11 isolated from in vitro biofilm rep. 2	GSE23007_2
GSE23007	GSM567676	Strain p11 isolated from in vitro planktonic culture rep. 1	GSE23007_2
GSE23007	GSM567677	Strain p11 isolated from in vitro planktonic culture rep. 2	GSE23007_2
GSE23007	GSM567688	Strain p17 isolated from burn wound rep. 1	GSE_23007_3
GSE23007	GSM567689	Strain p17 isolated from burn wound rep. 2	GSE_23007_3
GSE23007	GSM567692	Strain p17 isolated from murine tumor rep. 1	GSE_23007_3
GSE23007	GSM567693	Strain p17 isolated from murine tumor rep. 2	GSE_23007_3
GSE23007	GSM567694	Strain p17 isolated from lettuce infection rep. 1	GSE_23007_3
GSE23007	GSM567695	Strain p17 isolated from lettuce infection rep. 2	GSE_23007_3
GSE23007	GSM567690	Strain p17 isolated from in vitro biofilm rep. 1	GSE_23007_3
GSE23007	GSM567691	Strain p17 isolated from in vitro biofilm rep. 2	GSE_23007_3
GSE23007	GSM567686	Strain p17 isolated from in vitro planktonic culture rep. 1	GSE_23007_3
GSE23007	GSM567687	Strain p17 isolated from in vitro planktonic culture rep. 2	GSE_23007_3
GSE25945	GSM637589	Pool of strains CF1, CF2, CF3, CF4 isolated from CF pateint sputum rep1	GSE25945_1
GSE25945	GSM637590	Pool of strains CF1, CF2, CF3, CF4 isolated from CF patient sputum rep2	GSE25945_1
GSE25945	GSM637579	Pool of strains CF1, CF2, CF3, CF4 isolated from in vitro planktonic culture rep1	GSE25945_1
GSE25945	GSM637580	Pool of strains CF1, CF2, CF3, CF4 isolated from in vitro planktonic culture rep2	GSE25945_1
GSE25945	GSM637591	Strain CFCZ isolated from CF patient sputum rep1	GSE25945_2
GSE25945	GSM637592	Strain CFCZ isolated from CF patient sputum rep2	GSE25945_2
GSE25945	GSM637581	Strain CFCZ isolated from in vitro planktonic culture rep1	GSE25945_2
GSE25945	GSM637582	Strain CFCZ isolated from in vitro planktonic culture rep2	GSE25945_2
GSE25945	GSM637583	Strain p10 isolated from burn wound rep1	GSE25945_3
GSE25945	GSM637584	Strain p10 isolated from burn wound rep2	GSE25945_3
GSE25945	GSM637593	Strain p10 isolated from murine tumor rep1	GSE25945_3
GSE25945	GSM637594	Strain p10 isolated from murine tumor rep2	GSE25945_3
GSE25945	GSM637573	Strain p10 isolated from in vitro planktonic culture rep1	GSE25945_3
GSE25945	GSM637574	Strain p10 isolated from in vitro planktonic culture rep2	GSE25945_3
GSE25945	GSM637585	Strain p11 isolated from burn wound rep1	GSE25945_4
GSE25945	GSM637586	Strain p11 isolated from burn wound rep2	GSE25945_4
GSE25945	GSM637595	Strain p11 isolated from murine tumor rep1	GSE25945_4
GSE25945	GSM637596	Strain p11 isolated from murine tumor rep2	GSE25945_4
GSE25945	GSM637575	Strain p11 isolated from in vitro planktonic culture rep1	GSE25945_4
GSE25945	GSM637576	Strain p11 isolated from in vitro planktonic culture rep2	GSE25945_4
GSE25945	GSM637587	Strain p17 isolated from burn wound rep1	GSE25945_5
GSE25945	GSM637588	Strain p17 isolated from burn wound rep2	GSE25945_5
GSE25945	GSM637597	Strain p17 isolated from murine tumor rep1	GSE25945_5
GSE25945	GSM637598	Strain p17 isolated from murine tumor rep2	GSE25945_5
GSE25945	GSM637577	Strain p17 isolated from in vitro planktonic culture rep1	GSE25945_5
GSE25945	GSM637578	Strain p17 isolated from in vitro planktonic culture rep2	GSE25945_5
GSE21966	GSM546244	P. aeruginosa strain C2773C, replicate 1	GSE21966_1
GSE21966	GSM546245	P. aeruginosa strain C2773C, replicate 2	GSE21966_1
GSE21966	GSM546246	P. aeruginosa strain C3470C, replicate 1	GSE21966_1
GSE21966	GSM546247	P. aeruginosa strain C3470C, replicate 2	GSE21966_1
GSE21966	GSM546248	P. aeruginosa strain C3639M, replicate 1	GSE21966_1
GSE21966	GSM546249	P. aeruginosa strain C3639M, replicate 2	GSE21966_1
GSE21966	GSM546250	P. aeruginosa strain C3640D, replicate 1	GSE21966_1
GSE21966	GSM546251	P. aeruginosa strain C3640D, replicate 2	GSE21966_1
GSE21966	GSM546252	P. aeruginosa strain C4278M, replicate 1	GSE21966_1
GSE21966	GSM546253	P. aeruginosa strain C4278M, replicate 2	GSE21966_1
GSE21966	GSM546254	P. aeruginosa strain C1913C, replicate 1	GSE21966_2
GSE21966	GSM546255	P. aeruginosa strain C1913C, replicate 2	GSE21966_2
GSE21966	GSM546260	P. aeruginosa strain C4220M, replicate 1	GSE21966_2
GSE21966	GSM546261	P. aeruginosa strain C4220M, replicate 2	GSE21966_2
GSE21966	GSM546256	P. aeruginosa strain C4218C, replicate 1	GSE21966_2
GSE21966	GSM546257	P. aeruginosa strain C4218C, replicate 2	GSE21966_2
GSE21966	GSM546258	P. aeruginosa strain C4219D, replicate 1	GSE21966_2
GSE21966	GSM546259	P. aeruginosa strain C4219D, replicate 2	GSE21966_2
GSE21966	GSM546264	P. aeruginosa strain C5913C, replicate 1	GSE21966_2
GSE21966	GSM546265	P. aeruginosa strain C5913C, replicate 2	GSE21966_2
GSE21966	GSM546262	P. aeruginosa strain C5912M, replicate 1	GSE21966_2
GSE21966	GSM546263	P. aeruginosa strain C5912M, replicate 2	GSE21966_2
GSE21966	GSM546266	P. aeruginosa strain C5914M, replicate 1	GSE21966_2
GSE21966	GSM546267	P. aeruginosa strain C5914M, replicate 2	GSE21966_2
GSE21966	GSM546268	P. aeruginosa strain C0324C, replicate 1	GSE21966_3
GSE21966	GSM546269	P. aeruginosa strain C0324C, replicate 2	GSE21966_3
GSE21966	GSM546272	P. aeruginosa strain C2159M, replicate 1	GSE21966_3
GSE21966	GSM546273	P. aeruginosa strain C2159M, replicate 2	GSE21966_3
GSE21966	GSM546270	P. aeruginosa strain C0476M, replicate 1	GSE21966_3
GSE21966	GSM546271	P. aeruginosa strain C0476M, replicate 2	GSE21966_3
GSE21966	GSM546274	P. aeruginosa strain C3488D, replicate 1	GSE21966_3
GSE21966	GSM546275	P. aeruginosa strain C3488D, replicate 2	GSE21966_3
GSE21966	GSM546276	P. aeruginosa strain C5623M, replicate 1	GSE21966_3
GSE21966	GSM546277	P. aeruginosa strain C5623M, replicate 2	GSE21966_3
GSE21966	GSM546278	P. aeruginosa strain PAO1, replicate 1	GSE21966_4
GSE21966	GSM546279	P. aeruginosa strain PAO1, replicate 2	GSE21966_4
GSE21966	GSM546280	P. aeruginosa strain PA14, replicate 1	GSE21966_4
GSE21966	GSM546281	P. aeruginosa strain PA14, replicate 2	GSE21966_4
GSE48982	GSM1191070	WT in pyruvate, replicate 1	GSE48982_1
GSE48982	GSM1191071	WT in pyruvate, replicate 2	GSE48982_1
GSE48982	GSM1191072	WT in lung surfactant, replicate 1	GSE48982_1
GSE48982	GSM1191073	WT in lung surfactant, replicate 2	GSE48982_1
GSE48982	GSM1191066	sphR mutant in pyruvate, replicate 1	GSE48982_2
GSE48982	GSM1191067	sphR mutant in pyruvate, replicate 2	GSE48982_2
GSE48982	GSM1191068	sphR mutant in lung surfactant, replicate 1	GSE48982_2
GSE48982	GSM1191069	sphR mutant in lung surfactant, replicate 2	GSE48982_2
