# Supplementary material for: Evolution of two metabolic genes involved in nucleotide and amino acid metabolism in Pseudomonas aeruginosa
Source: PLoS One. 2024 Dec 17;19(12):e0315931. doi: 10.1371/journal.pone.0315931 (PMC11651626; doi:10.1371/journal.pone.0315931)
Supplement: S6 Table — (XLSX) [file pone.0315931.s018.xlsx]

## Sheet: sheet1
S6 Table. Frequency of co-expressed genes about two copies of two metabolic genes in 391 P. aeruginosa strains.
co-expressed genes of guaD1	Frequency (%)
PA2498	99
PA1508	99
PA3454	99
PA2706	100
PA1328	100
PA4397	100
PA2558	100
PA1358	100
PA2681	97
PA1680	100
PA0123	100
PA5187	99
PA0160	99
PA1831	100
PA2989	99
PA2893	100
PA2028	98
PA2337	94
PA4806	96
PA1124	100
PA0033	100
PA3226	100
PA2720	100
PA1858	99
PA5268	100
PA2958	100
PA4988	100
PA2628	99
PA2602	94
PA2806	100
PA3683	100
PA4140	98
PA3854	100
PA4893	99
PA5361	100
PA0275	99
PA0560	99
PA1521	100
PA3424	99
PA0881	99
PA4486	99
PA1334	99
PA4148	95
PA3136	100
PA0242	100
PA3714	100
PA3534	100
PA3255	100
PA2766	98
PA1516	100
PA0153	99
PA0218	100
PA3755	100
PA0894	98
PA1417	97
PA1349	99
PA1686	100
PA2282	95
PA2870	99
PA3033	98
PA2705	100
PA3254	100
PA1501	100
PA3848	99
PA3319	97
PA1061	98
PA3571	99
PA4391	97
PA4816	96
PA3433	99
PA1434	97
PA1628	98
PA5197	100
PA2205	97
PA2246	93
PA0847	92
PA2488	99
PA1522	100
co-expressed genes of guaD2	Frequency (%)
PA1408	99
PA2180	95
PA3844	99
PA3598	100
PA2422	98
PA0021	99
PA0127	100
PA4349	99
PA2844	99
PA4345	100
PA0134	99
PA4828	99
PA0145	100
PA4830	100
PA1352	96
PA3765	98
PA2157	95
PA2158	94
PA2149	97
PA4171	98
PA0803	100
PA2722	100
PA3222	100
PA2137	88
PA2169	96
PA2273	95
PA2054	97
PA5098	100
PA1578	98
PA1488	96
PA4311	97
PA2837	100
PA2898	98
PA0230	98
PA4177	97
PA0853	100
PA2751	100
PA0279	99
PA1652	100
PA0339	99
PA3132	99
PA4785	98
PA1242	99
PA2881	99
PA5099	100
PA2152	97
PA3273	100
PA3851	98
PA2164	96
PA2172	95
PA3788	100
PA1264	98
PA0479	98
PA0543	98
PA0059	100
PA1267	99
PA2777	99
PA0673	99
PA2886	100
PA1205	100
PA1468	99
PA2417	97
PA1125	98
PA2165	96
PA0873	99
PA2148	97
PA4344	96
PA0567	99
PA4904	99
PA1139	100
PA1885	100
PA1947	97
PA3216	100
PA2053	98
PA2778	98
PA5095	100
PA1129	90
co-expressed genes of braB	Frequency (%)
PA2982	100
PA0662	100
PA1752	99
PA3344	100
PA4049	99
PA4060	99
PA2656	100
PA2902	99
PA1590	96
PA3985	99
PA1645	99
PA4286	100
PA1477	100
PA3685	99
PA0846	100
PA0936	98
PA0378	100
PA3109	100
PA1475	99
PA2745	99
PA1644	100
co-expressed genes of braZ	Frequency (%)
PA3473	99
PA5006	100
PA0703	98
PA4562	100
PA5256	100
PA1037	100
PA1958	98
PA4393	100
PA3474	100
PA5434	100
PA1824	100
PA1971	98
PA3494	100
PA2969	100
PA5235	95
PA4962	99
PA3114	100
PA5477	100
PA3242	100
PA3651	100
PA3955	99
PA0454	100
PA0485	100
PA2038	98
PA3210	100
PA3016	100
PA3608	100
PA2884	99
PA4628	99

## Sheet: Sheet2
PA0021	99
PA0059	100
PA0127	100
PA0134	99
PA0145	100
PA0230	98
PA0279	99
PA0339	99
PA0479	98
PA0543	98
PA0567	99
PA0673	99
PA0803	100
PA0853	100
PA0873	99
PA1125	98
PA1129	90
PA1139	100
PA1205	100
PA1242	99
PA1264	98
PA1267	99
PA1352	96
PA1408	99
PA1468	99
PA1488	96
PA1578	98
PA1652	100
PA1885	100
PA1947	97
PA2053	98
PA2054	97
PA2137	88
PA2148	97
PA2149	97
PA2152	97
PA2157	95
PA2158	94
PA2164	96
PA2165	96
PA2169	96
PA2172	95
PA2180	95
PA2273	95
PA2417	97
PA2422	98
PA2722	100
PA2751	100
PA2777	99
PA2778	98
PA2837	100
PA2844	99
PA2881	99
PA2886	100
PA2898	98
PA3132	99
PA3216	100
PA3222	100
PA3273	100
PA3598	100
PA3765	98
PA3788	100
PA3844	99
PA3851	98
PA4171	98
PA4177	97
PA4311	97
PA4344	96
PA4345	100
PA4349	99
PA4785	98
PA4828	99
PA4830	100
PA4904	99
PA5095	100
PA5098	100
PA5099	100
