# Supplementary material for: Evolution of two metabolic genes involved in nucleotide and amino acid metabolism in Pseudomonas aeruginosa
Source: PLoS One. 2024 Dec 17;19(12):e0315931. doi: 10.1371/journal.pone.0315931 (PMC11651626; doi:10.1371/journal.pone.0315931)
Supplement: S7 Table — (XLSX) [file pone.0315931.s019.xlsx]

## Sheet: Sheet1
S7 Table. Functions of co-expressed genes of guaD1 in P. aeruginosa PAO1.
Co-expressed genes of guaD1	Gene name	Product description	Descriptions on adapting to antibiotics treatment and infecting hosts	Reference
PA0033	HptC	Histidine phosphotransfer protein	N/A
PA0123	Unknown	Unknown	N/A
PA0153	pcaH	protocatechuate 3,4-dioxygenase, beta subunit	N/A
PA0160	Unknown	Unknown	N/A
PA0218	Unknown	Unknown	N/A
PA0242	Unknown	Unknown	N/A
PA0275	Unknown	Unknown	N/A
PA0560	Unknown	Unknown	N/A
PA0847	Unknown	diguanylate cyclase	Its overexpressing promoted the formation of pronounced pellicles, like biofilm.	doi:10.1073/pnas.0511090103
PA0881	Unknown	Unknown	N/A
PA0894	Unknown	Unknown	N/A
PA1061	Unknown	Unknown	N/A
PA1124	dgt	deoxyguanosinetriphosphate triphosphohydrolase	N/A
PA1328	Unknown	Unknown	N/A
PA1334	Unknown	Unknown	N/A
PA1349	Unknown	Unknown	N/A
PA1358	Unknown	Unknown	N/A
PA1417	Unknown	Unknown	N/A
PA1434	Unknown	Unknown	N/A
PA1501	Unknown	Unknown	N/A
PA1508	Unknown	Unknown	N/A
PA1516	Unknown	Unknown	N/A
PA1521	guaD1	probable guanine deaminase
PA1522	xdhC	Xanthine dehydrogenase accessory factor XdhC	N/A
PA1628	Unknown	probable 3-hydroxyacyl-CoA dehydrogenase	N/A
PA1680	Unknown	Unknown	N/A
PA1686	alkA	DNA-3-methyladenine glycosidase II	N/A
PA1831	Unknown	Unknown	N/A
PA1858	str	streptomycin 3''-phosphotransferase	It belongs to aminoglycoside/hydroxyurea antibiotic resistance kinase.	https://pseudomonas.com/feature/show/?id=106496&view=functions
PA2028	Unknown	Unknown	N/A
PA2205	Unknown	Unknown	N/A
PA2246	bkdR	transcriptional regulator BkdR	N/A
PA2282	Unknown	Unknown	N/A
PA2337	mtlR	transcriptional regulator MtlR	N/A
PA2488	Unknown	Unknown	N/A
PA2498	Unknown	Unknown	N/A
PA2558	Unknown	Unknown	N/A
PA2602	Unknown	3-mercaptopropionate dioxygenase	N/A
PA2628	Unknown	Unknown	N/A
PA2681	Unknown	Unknown	N/A
PA2705	Unknown	Unknown	N/A
PA2706	Unknown	Unknown	N/A
PA2720	Unknown	Unknown	N/A
PA2766	Unknown	Unknown	N/A
PA2806	Unknown	Unknown	N/A
PA2870	Unknown	Unknown	N/A
PA2893	atuH	putative very-long chain acyl-CoA synthetase	N/A
PA2958	Unknown	Unknown	N/A
PA2989	Unknown	Unknown	N/A
PA3033	Unknown	Unknown	N/A
PA3136	Unknown	Unknown	N/A
PA3226	Unknown	Unknown	N/A
PA3254	Unknown	Unknown	N/A
PA3255	Unknown	Unknown	N/A
PA3319	plcN	non-hemolytic phospholipase C precursor	It belongs to secreted virulense factors of P. aeruginosa, helping infect hosts.	doi:10.1093/emboj/20.23.6735
PA3424	Unknown	Unknown	N/A
PA3433	Unknown	Unknown	N/A
PA3454	Unknown	Unknown	N/A
PA3534	Unknown	Unknown	N/A
PA3571	mmsR	transcriptional regulator MmsR	N/A
PA3683	Unknown	Unknown	N/A
PA3714	Unknown	Unknown	N/A
PA3755	Unknown	Unknown	N/A
PA3848	Unknown	Unknown	N/A
PA3854	Unknown	Unknown	N/A
PA4140	Unknown	Unknown	N/A
PA4148	Unknown	Unknown	N/A
PA4391	Unknown	Unknown	N/A
PA4397	panE	ketopantoate reductase	N/A
PA4486	Unknown	Unknown	N/A
PA4806	Unknown	Unknown	N/A
PA4816	Unknown	Unknown	N/A
PA4893	ureG	urease accessory protein UreG	N/A
PA4988	waaA	3-deoxy-D-manno-octulosonic-acid (KDO) transferase	The growth of the k.o mutant of P. aeruginosa PAO1 about waaA was severely diminished in vivo in mice compared to that of wild-type.	doi:10.1371/journal.pone.0186801
PA5187	Unknown	Unknown	N/A
PA5197	rimK	ribosomal protein S6 modification protein	Disruption of rimK affects motility and surface attachment in pathogenic and commensal Pseudomonas species, with rimK deletion significantly compromising rhizosphere colonisation by the commensal soil bacterium P. fluorescens, and plant infection by the pathogens P. syringae and P. aeruginosa.	doi:10.1093/emboj/20.23.6735
PA5268	corA	magnesium/cobalt transport protein	N/A
PA5361	phoR	two-component sensor PhoR	N/A
