# Supplementary material for: Evolution of two metabolic genes involved in nucleotide and amino acid metabolism in Pseudomonas aeruginosa
Source: PLoS One. 2024 Dec 17;19(12):e0315931. doi: 10.1371/journal.pone.0315931 (PMC11651626; doi:10.1371/journal.pone.0315931)
Supplement: S8 Table — (XLSX) [file pone.0315931.s020.xlsx]

## Sheet: Sheet1
S8 Table. Functions of co-expressed genes of gauD2 in P. aeruginosa PAO1.
Co-expressed genes of guaD2	Gene name	Product description	Descriptions on adapting to antibiotics treatment and infecting hosts	Reference
PA0021	Unknown	Unknown	N/A
PA0059	osmC	osmotically inducible protein OsmC	N/A
PA0127	Unknown	Unknown	N/A
PA0134	guaD2	guanine deaminase
PA0145	Unknown	Unknown	N/A
PA0230	pcaB	3-carboxy-cis,cis-muconate cycloisomerase	N/A
PA0279	Unknown	Unknown	N/A
PA0339	Unknown	Unknown	N/A
PA0479	Unknown	Unknown	N/A
PA0543	Unknown	Unknown	N/A
PA0567	Unknown	Unknown	N/A
PA0673	Unknown	Unknown	N/A
PA0803	Unknown	Unknown	N/A
PA0853	Unknown	Unknown	N/A
PA0873	phhR	transcriptional regulator PhhR	It turns out to be a transcriptional regulator of catabolic genes induced during P. aeruginosa growth in CF sputum.	doi:10.1128/JB.00112-10
PA1125	cobB	probable cobalamin biosynthetic protein	N/A
PA1129	fosA	fosfomycin resistance protein, FosA	It confers fosfomycin resistance to P. aeruginosa.	doi:10.1128/AAC.01424-17
PA1139	Unknown	Unknown	N/A
PA1205	Unknown	Unknown	N/A
PA1242	sprP	SprP	SprP is involved in regulation of a variety of different cellular processes in P. aeruginosa including pyoverdine synthesis, denitrification, the formation of cell aggregates, and of biofilms.	doi:10.1002/mbo3.150
PA1264	Unknown	Unknown	N/A
PA1267	lhpF	D-hydroxyproline dehydrogenase gamma-subunit, LphF	N/A
PA1352	Unknown	Unknown	N/A
PA1408	Unknown	Unknown	N/A
PA1468	Unknown	Unknown	N/A
PA1488	Unknown	Unknown	N/A
PA1578	Unknown	Unknown	N/A
PA1652	Unknown	Unknown	N/A
PA1885	Unknown	Unknown	N/A
PA1947	rbsA	ribose transport protein RbsA	N/A
PA2053	cynT	carbonate dehydratase	N/A
PA2054	cynR	transcriptional regulator CynR	N/A
PA2137	Unknown	Unknown	N/A
PA2148	Unknown	Unknown	N/A
PA2149	Unknown	Unknown	N/A
PA2152	Unknown	Unknown	N/A
PA2157	Unknown	Unknown	N/A
PA2158	Unknown	probable alcohol dehydrogenase (Zn-dependent)	N/A
PA2164	Unknown	Unknown	N/A
PA2165	Unknown	Unknown	N/A
PA2169	Unknown	Unknown	N/A
PA2172	Unknown	Unknown	N/A
PA2180	Unknown	Unknown	N/A
PA2273	soxR	SoxR	P. aeruginosa SoxR is required for virulence in a mouse model of intrapulmonary infection.	doi:10.1128/IAI.73.5.2958-2966.2005
PA2417	Unknown	Unknown	N/A
PA2422	Unknown	Unknown	N/A
PA2722	Unknown	Unknown	N/A
PA2751	Unknown	Unknown	N/A
PA2777	Unknown	Unknown	N/A
PA2778	Unknown	Unknown	N/A
PA2837	opmA	probable outer membrane protein precursor	N/A
PA2844	Unknown	Unknown	N/A
PA2881	Unknown	Unknown	N/A
PA2886	atuA	expressed protein with apparent function in citronellol catabolism	N/A
PA2898	Unknown	Unknown	N/A
PA3132	Unknown	Unknown	N/A
PA3216	Unknown	Unknown	N/A
PA3222	Unknown	Unknown	N/A
PA3273	Unknown	Unknown	N/A
PA3598	Unknown	Unknown	N/A
PA3765	Unknown	Unknown	N/A
PA3788	Unknown	Unknown	N/A
PA3844	Unknown	Unknown	N/A
PA3851	Unknown	Unknown	N/A
PA4171	Unknown	Unknown	N/A
PA4177	Unknown	Unknown	N/A
PA4311	Unknown	Unknown	N/A
PA4344	Unknown	Unknown	N/A
PA4345	Unknown	Unknown	N/A
PA4349	Unknown	acyl-CoA dehydrogenase	N/A
PA4785	Unknown	probable acyl-CoA thiolase	N/A
PA4828	Unknown	Unknown	N/A
PA4830	Unknown	Unknown	N/A
PA4904	vanA	vanillate O-demethylase oxygenase subunit	N/A
PA5095	Unknown	Unknown	N/A
PA5098	hutH	histidine ammonia-lyase	N/A
PA5099	Unknown	Unknown	N/A
