# Supplementary material for: Evolution of two metabolic genes involved in nucleotide and amino acid metabolism in Pseudomonas aeruginosa
Source: PLoS One. 2024 Dec 17;19(12):e0315931. doi: 10.1371/journal.pone.0315931 (PMC11651626; doi:10.1371/journal.pone.0315931)
Supplement: S9 Table — (XLSX) [file pone.0315931.s021.xlsx]

## Sheet: Sheet1
S9 Table. Functions of co-expressed genes of braB in P. aeruginosa PAO1.
Co-expressed genes of braB	Gene name	Product description	Descriptions on adapting to antibiotics treatment and infecting hosts	Reference
PA2745	Unknown	probable hydrolase	N/A
PA1644	Unknown	Unknown	N/A
PA0936	lpxO2	lipopolysaccharide biosynthetic protein LpxO2	It is required for infectivity in the Galleria mellonella infection model	doi:10.3390/pathogens8040291
PA4060	Unknown	Unknown	N/A
PA2982	pocB	polar organelle co-ordinator B	N/A	doi:10.1111/mmi.12403
PA0662	argC	N-acetyl-gamma-glutamyl-phosphate reductase	The term via GO enrichment is involved in the beta-lactamase activity	https://pseudomonas.com/feature/show/?id=104063&view=functions
PA1475	ccmA	heme exporter protein CcmA	N/A
PA4286	Unknown	Unknown	N/A
PA3344	recQ	ATP-dependent DNA helicase RecQ	N/A
PA0378	Unknown	probable transglycosylase	N/A
PA2902	Unknown	Unknown	N/A
PA4049	Unknown	Unknown	N/A
PA0846	Unknown	probable sulfate uptake protein	N/A
PA1752	Unknown	Unknown	N/A
PA1477	ccmC	heme exporter protein CcmC	N/A
PA1645	Unknown	Unknown	N/A
PA3985	Unknown	Unknown	N/A
PA2656	bqsS	two-component sensor BqsS	It is involved in inducing the expression of several genes whose products are known to drive antibiotic resistance to aminoglycosides and polymyxins.	doi:10.1128/mBio.02549-14
PA3109	Unknown	Unknown	N/A
PA3685	yeaZ	tRNA threonylcarbamoyl adenosine modification	N/A
PA1590	braB	branched chain amino acid transporter
