# Supplementary material for: Evolution of two metabolic genes involved in nucleotide and amino acid metabolism in Pseudomonas aeruginosa
Source: PLoS One. 2024 Dec 17;19(12):e0315931. doi: 10.1371/journal.pone.0315931 (PMC11651626; doi:10.1371/journal.pone.0315931)
Supplement: S10 Table — (XLSX) [file pone.0315931.s022.xlsx]

## Sheet: Sheet1
S10 Table. Functions of co-expressed genes of braZ in P. aeruginosa PAO1.
Co-expressed genes of braZ	Gene name	Product description	Descriptions on adapting to antibiotics treatment and infecting hosts	Reference
PA3210	trkH	potassium uptake protein TrkH	It turned out to be one of conditionally essential genes of PAO1 in antibiotics-free condition after d-H9C2 infection	doi:10.1016/j.meegid.2022.105231
PA1037	Unknown	Unknown	N/A
PA3955	Unknown	Unknown	N/A
PA3242	htrB2	temperature-regulated acyltransferase HtrB1	The deletion of htrB2 altered resistance to specific classes of antibiotics, cationic antimicrobial peptides and increased membrane permeability suggesting a role for these enzymes in maintaining optimal membrane organization and integrity.	doi: 10.1093/femspd/ftv053
PA4393	ampG	AmpG protein	The gene encodes a transmembrane protein (permease) that transports signal molecules for the induction of ampC β-lactamase leading to β-lactam resistence.	doi:10.1128/AAC.00009-10
PA0485	rarD	RarD protein	It belongs to a gene involved in or predicted to be involved in antibiotic resistance.	doi:10.1111/j.1574-6968.2010.02098.x
PA0454	Unknown	Unknown	N/A
PA2884	Unknown	Unknown	N/A
PA5477	Unknown	Unknown	N/A
PA5235	glpT	glycerol-3-phosphate transporter	The spontaneous Fosfomycin-resistant mutants were found for glpT gene and glpT inactivation is the only mutational mechanism leading to Fos resistance in Pseudomonas aeruginosa.	doi:10.1128/JB.00748-09
PA4562	Unknown	Unknown	N/A
PA1958	Unknown	Unknown	N/A
PA5256	dsbH	disulfide bond formation protein	It turned out to be one of conditionally essential genes of PAO1 in antibiotics-free condition after d-H9C2 infection	doi:10.1016/j.meegid.2022.105231
PA1971	braZ	branched chain amino acid transporter
PA2969	plsX	fatty acid biosynthesis protein PlsX	N/A
PA3114	truA	tRNA-pseudouridine synthase I	The truA gene of Pseudomonas aeruginosa is required for the expression of type III secretory genes，helping to infect hosts.	doi:10.1099/mic.0.26652-0
PA0703	Unknown	probable major facilitator superfamily (MFS) transporter	N/A
PA5006	Unknown	putative kinase	N/A	doi:10.1128/mBio.00142-11
PA4628	lysP	lysine-specific permease	N/A
PA3608	potB	polyamine transport protein PotB	N/A
PA3651	cdsA	phosphatidate cytidylyltransferase	N/A
PA4962	Unknown	Unknown	N/A
PA3016	Unknown	Unknown	N/A
PA1824	Unknown	Unknown	N/A
PA3473	Unknown	Unknown	N/A
PA3474	Unknown	Unknown	N/A
PA3494	Unknown	Unknown	N/A
PA2038	Unknown	Unknown	N/A
PA5434	mtr	tryptophan permease	N/A
